# Supplementary material for: Ten-Year Trends in Serum 25-Hydroxyvitamin D in Slovenia (2014–2023): Laboratory-Based Data from Tested Individuals and COVID-19-Period Changes
Source: Nutrients. 2026 Apr 7;18(7):1168. doi: 10.3390/nu18071168 (PMC13074350; doi:10.3390/nu18071168)
Supplement: Supplementary file 1 [file nutrients-18-01168-s001.zip]

Archive with 1 entries (1 files):
- nutrients-4227644-supplementary.pdf
